# Supplementary material for: Genetic resistance to DEHP-induced transgenerational endocrine disruption
Source: PLoS One. 2019 Jun 10;14(6):e0208371. doi: 10.1371/journal.pone.0208371 (PMC6557477; doi:10.1371/journal.pone.0208371)
Supplement: S1 Table — (XLSX) [file pone.0208371.s003.xlsx]

## Sheet: Feuil1
Sample	Reads	Clipped_reads	Tophat_mapped	Mapping_lost
C57_D300_F1_1	62370005	48072079	41581189	0.14
C57_D300_F1_2	61289415	50599210	44084120	0.13
C57_D300_F1_3	64705541	52738583	45347087	0.14
C57_D300_F1_4	73423174	58363679	48878978	0.16
C57_D300_F1_5	60720003	52309334	45704724	0.13
C57_CTL_F1_1	43268415	36994852	30080705	0.19
C57_CTL_F1_2	68710604	59640671	50884558	0.15
C57_CTL_F1_3	65719341	57936661	48286489	0.17
C57_CTL_F1_4	58952279	52332091	43032461	0.18
C57_CTL_F1_5	58665529	51691382	39121345	0.24
C57_F2_D300_1	62063007	48757101	43128425	0.12
C57_F2_D300_2	57374464	41421807	37610839	0.09
C57_F2_D300_3	55638460	30495723	27374348	0.1
C57_F2_D300_4	59720592	41930390	37315783	0.11
C57_F2_D300_5	59402189	25067167	22712621	0.09
FVB_F1_D300_6_CASA	44281992	26765972	22970077	0.14
FVB_F1_D300_7_CASA	52052100	32785625	26467427	0.19
FVB_F1_D300_8_CASA	54708696	35745215	25737946	0.28
FVB_F1_D300_9_CASA	54229552	37227265	27395617	0.26
FVB_F1_D300_10_CASA	51400723	32136852	26425036	0.18
FVB_F1_CTL_7_CASA	49308270	26926573	20903913	0.22
FVB_F1_CTL_8_CASA	52556760	33447043	25309140	0.24
FVB_F1_CTL_11_CASA	52197777	33544276	25804520	0.23
FVB_F1_CTL_12_CASA	45337760	30089848	23003464	0.24
FVB_F1_CTL_13_CASA	57124169	35256074	28692122	0.19
