# Supplementary material for: Genetic resistance to DEHP-induced transgenerational endocrine disruption
Source: PLoS One. 2019 Jun 10;14(6):e0208371. doi: 10.1371/journal.pone.0208371 (PMC6557477; doi:10.1371/journal.pone.0208371)
Supplement: S2 Table — The statistically significant enrichments in GO terms, KEGG pathways and INTERPRO protein domains identified in the 62 dysregulated sperm RNAs according to the STRING database [144]. (XLSX) [file pone.0208371.s004.xlsx]

## Sheet: Feuil1
Biological process (GO)
Pathway ID	Pathway description	Count (genes)	False discovery rate
GO:0009725	response to hormone	13 (Akr1c6,Aldob,Apoa1,Apoa2,Cps1,Fgb,Gc,Lcn8,	0.000159
		Mup3,Serpina1b,Serpina1e,Serpina3k,Slco1b2)
GO:0045861	negative regulation of proteolysis	9 (Ahsg,F2,Fabp1,Serpina1b,Serpina1e,Serpina3k,	0.0002
		Serpinc1,Spink3,Spint4)
GO:0010951	negative regulation of endopeptidase activity	8 (Ahsg,Fabp1,Serpina1b,Serpina1e,Serpina3k,	0.0002
		Serpinc1,Spink3,Spint4)
GO:0002526	acute inflammatory response	6 (Ahsg,Apoa2,F2,Orm1,Saa2,Serpina1b)	0.000159
GO:0006953	acute-phase response	5 (Ahsg,F2,Orm1,Saa2,Serpina1b)	0.0002
Molecular function (GO)
GO:0008289	lipid binding	11 (Alb,Aldob,Apoa1,Apoa2,Apoc3,Apoh,Apom,	0.000172
		Cps1,Gc,Lcn5,Pon1)
GO:0004857	enzyme inhibitor activity	9 (Ahsg,Apoa1,Apoa2,Serpina1b,Serpina1e,	0.000172
		Serpina3k,Serpinc1,Spink3,Spint4)
GO:0004866	endopeptidase inhibitor activity	7 (Ahsg,Serpina1b,Serpina1e,Serpina3k,	0.000172
		Serpinc1,Spink3, Spint4)
GO:0004867	serine-type endopeptidase inhibitor activity	6 (Serpina1b,Serpina1e,Serpina3k,Serpinc1,	0.000172
		Spink3,Spint4)
GO:0008035	high-density lipoprotein particle binding	3 (Apoa1,Apoa2,Pon1)	0.000203
Cellular component (GO)
GO:0005576	extracellular region	39 (Ahsg,Alb,Apoa2,Apoc3,Apoh,Apom,Slco1b2,	2.61e-14
		C9,Ces1c,F2,Fgb,Gc,Gpx5,Hamp,Hpx,Lcn5,
		Mup3,Orm1,Pate4,Pon1,Saa2,Serpina1b,
		Serpina1e,Serpina3k,Serpinc1,Spink3,Svs4,
		Svs5,Svs6)
GO:0044421	extracellular region part	35 (Ahsg,Akr1c6,Alb,Aldob,Apoa2,Apoc3,Apoh,	9.61e-13
		Apom,Slco1b2,C9,Ces1c,Ces3a,F2,Fabp1,Fgb,
		Gc,Gpx5,Haao,Hamp,Hpd,Hpx,Lcn5,Mup3,Orm1,
		Pate4,Pon1,Saa2,Serpina1b,Serpina1e,
		Serpina3k,Serpinc1,Spink3,Svs4,Svs5,Svs6)
GO:0005615	extracellular space	29 (Ahsg,Alb,Apoa2,Apoc3,Apoh,Apom,Slco1b2,	1.63e-19
		C9,Ces1c,F2,Fgb,Gc,Gpx5,Hamp,Hpx,Lcn5,
		Mup3,Orm1,Pate4,Pon1,Saa2,Serpina1b,
		Serpina1e,Serpina3k,Serpinc1,Spink3,Svs4,
		Svs5,Svs6)
GO:0072562	blood microparticle	13 (Ahsg,Alb,Apoa1,Apoa2,C9,F2,Fgb,Gc,Hpx,Plg,	6.35e-17
		Pon1,Serpina3k,Serpinc1)
GO:0034358	plasma lipoprotein particle	7 (Apoa2,Apoc3,Apoh,Apom,Plg,Pon1,Saa2)	8.5e-10
KEGG pathways
4610	complement and coagulation cascades	7 (C9,F2,Fgb,Plg,Serpina1b,Serpina1e,Serpinc1)	3.41e-07
3320	PPAR signaling pathway	4 (Apoa1,Apoa2,Apoc3,Fabp1)	0.00776
1120	microbial metabolism in diverse environments	5 (Akr1c6,Aldob,Cyp3a11,Pon1,Uox)	0.00806
INTERPRO protein domains and features
IPR008836	Semenogelin	3 (Svs2,Svs3a,Svs3b)	0.000107
